# Supplementary material for: Two-Level Meta-Analysis of Genetic and Epigenetic Markers of Asthma in Preschool Children
Source: J Clin Med. 2026 Feb 4;15(3):1229. doi: 10.3390/jcm15031229 (PMC12898218; doi:10.3390/jcm15031229)
Supplement: Supplementary file 1 [file jcm-15-01229-s001.zip]

Archive with 1 entries (1 files):
- jcm-4074153-supplementary.pdf
